# Supplementary material for: Tumor cell-intrinsic MELK enhanced CCL2-dependent immunosuppression to exacerbate hepatocarcinogenesis and confer resistance of HCC to radiotherapy
Source: Mol Cancer. 2024 Jul 5;23:137. doi: 10.1186/s12943-024-02049-0 (PMC11225310; doi:10.1186/s12943-024-02049-0)
Supplement: Supplementary file 13 — Supplementary Material 13 [file 12943_2024_2049_MOESM13_ESM.xls]

## Sheet: MELK靶点筛选
Table S2. The potential targeted miRNA of MELK by using database analysis
PITA	miRanda	TargetScan
hsa-miR-21-5p	hsa-miR-21-5p	hsa-miR-23a-3p
hsa-miR-23a-3p	hsa-miR-23a-3p	hsa-miR-181a-5p
hsa-miR-101-3p	hsa-miR-101-3p	hsa-miR-181b-5p
hsa-miR-105-5p	hsa-miR-181a-5p	hsa-miR-181c-5p
hsa-miR-181a-5p	hsa-miR-181b-5p	hsa-miR-23b-3p
hsa-miR-181b-5p	hsa-miR-181c-5p	hsa-miR-181d-5p
hsa-miR-181c-5p	hsa-miR-212-3p	hsa-miR-505-3p
hsa-miR-212-3p	hsa-miR-224-5p	hsa-miR-802
hsa-miR-224-5p	hsa-miR-23b-3p
hsa-miR-23b-3p	hsa-miR-132-3p
hsa-miR-132-3p	hsa-miR-133a-3p
hsa-miR-133a-3p	hsa-miR-144-3p
hsa-miR-144-3p	hsa-miR-186-5p
hsa-miR-186-5p	hsa-miR-194-5p
hsa-miR-194-5p	hsa-miR-376c-3p
hsa-miR-376c-3p	hsa-miR-381-3p
hsa-miR-369-3p	hsa-miR-382-5p
hsa-miR-377-3p	hsa-miR-133b
hsa-miR-381-3p	hsa-miR-181d-5p
hsa-miR-382-5p	hsa-miR-505-3p
hsa-miR-330-3p	hsa-miR-590-5p
hsa-miR-323a-3p	hsa-miR-421
hsa-miR-133b	hsa-miR-425-5p
hsa-miR-485-3p	hsa-miR-300
hsa-miR-487a-3p
hsa-miR-494-3p
hsa-miR-181d-5p
hsa-miR-518f-3p
hsa-miR-518b
hsa-miR-518c-3p
hsa-miR-524-5p
hsa-miR-524-5p
hsa-miR-520d-5p
hsa-miR-520d-5p
hsa-miR-518a-3p
hsa-miR-518d-3p
hsa-miR-522-3p
hsa-miR-505-3p
hsa-miR-590-5p
hsa-miR-641
hsa-miR-421
hsa-miR-425-5p
hsa-miR-802
hsa-miR-140-3p
hsa-miR-300
hsa-miR-889-3p
hsa-miR-889-3p
hsa-miR-944
hsa-miR-513b-5p
hsa-miR-1323
hsa-miR-1286
hsa-miR-548o-3p
hsa-miR-1276
